# Supplementary material for: Preliminary Anatomical and Imaging Characterization of Vascular and Neural Changes in Dogs with Perineal Hernia
Source: Vet Sci. 2026 Apr 3;13(4):353. doi: 10.3390/vetsci13040353 (PMC13120230; doi:10.3390/vetsci13040353)
Supplement: Supplementary file 1 [file vetsci-13-00353-s001.zip]

Archive with 2 entries (2 files):
- Video S1.mpg
- Video S2 - Control dog.mpg
